# Supplementary material for: Cervical Microbiome in Women Infected with HPV16 and High-Risk HPVs
Source: Int J Environ Res Public Health. 2022 Nov 9;19(22):14716. doi: 10.3390/ijerph192214716 (PMC9690271; doi:10.3390/ijerph192214716)
Supplement: Supplementary file 1 [file ijerph-19-14716-s001.zip]

Archive with 6 entries (6 files):
- Figures S1-S4.pdf
- Table_S1.xlsx
- Table_S2.xlsx
- Table_S3.xlsx
- Table_S4.xlsx
- Table_S5.xlsx
