# Supplementary material for: Cervical Microbiome in Women Infected with HPV16 and High-Risk HPVs
Source: Int J Environ Res Public Health. 2022 Nov 9;19(22):14716. doi: 10.3390/ijerph192214716 (PMC9690271; doi:10.3390/ijerph192214716)
Supplement: Supplementary file 1 [file ijerph-19-14716-s001.zip › Table_S1.xlsx]

## Sheet: Supplementary Table S1
Table S1 Summary of the selected cervical samples
Histology	HPV genotype	N	Age (MEAN±SEM)
CIN1	HPV Negative	5	43.00±2.10
	Total (CIN1 HPV Negative)	5	43.00±2.10
CIN1	HPV16	8	37.63±3.33
	HPV16 and other Hr-HPVs	8	36.63±3.16
	Other Hr-HPVs	6	35.33±3.84
	Total (CIN1)	22	36.64±1.89
CIN2	HPV16	1	34.00±0.00
	HPV16 and other Hr-HPVs	5	36.80±3.89
	Other Hr-HPVs	1	34.00±0.00
	Total (CIN2)	7	36.00±2.73
CIN3	HPV16	6	37.68±3.61
	HPV16 and other Hr-HPVs	3	38.33±5.36
	Other Hr-HPVs	5	41.40±5.31
	Total (CIN3)	14	39.14±2.53
CIN2/3	HPV16	7	37.14±3.10
	HPV 16 and other Hr-HPVs	8	37.38±2.93
	Other Hr-HPVs	6	40.17±4.51
	Total (CIN2/3)	21	38.10±1.91
