# Supplementary material for: Cervical Microbiome in Women Infected with HPV16 and High-Risk HPVs
Source: Int J Environ Res Public Health. 2022 Nov 9;19(22):14716. doi: 10.3390/ijerph192214716 (PMC9690271; doi:10.3390/ijerph192214716)
Supplement: Supplementary file 1 [file ijerph-19-14716-s001.zip › Table_S2.xlsx]

## Sheet: Sheet1
Table S2 The peripheral clinical data of each subject
Name	Histology	HPV detection*	Cytology	Lactobacillus domination	CST
No 01	CIN1 HPV Neg	HPV negative	ASC-US	LD	CST I
No 02	CIN1 HPV Neg	HPV negative	LSIL	LD	CST V
No 03	CIN1 HPV Neg	HPV negative	HSIL	LD	CST III
No 04	CIN1 HPV Neg	HPV negative	LSIL	NLD	CST IV
No 05	CIN1 HPV Neg	HPV negative	LSIL	NLD	CST IV
No 07	CIN1	HPV16	HSIL	LD	CST II
No 08	CIN1	HPV16	ASC-H	LD	CST III
No 10	CIN1	HPV16	LSIL	NLD	CST IV
No 11	CIN1	HPV16	LSIL	NLD	CST IV
No 12	CIN1	HPV16 and other hrHPVs	LSIL	LD	CST III
No 13	CIN1	HPV16 and other hrHPVs	LSIL	LD	CST III
No 14	CIN2	HPV16	HSIL	NA	NA
No 15	CIN1	HPV16 and other hrHPVs	LSIL	NLD	CST V
No 16	CIN1	HPV16 and other hrHPVs	LSIL	LD	CST III
No 17	CIN3	HPV16	HSIL	NLD	CST IV
No 18	CIN2	HPV16	ASC-US	LD	CST I
No 19	CIN3	HPV16	ASC-H	NLD	CST IV
No 20	CIN3	HPV16	LSIL	NLD	CST IV
No 22	CIN2	HPV16 and other hrHPVs	LSIL	LD	CST III
No 23	CIN2	HPV16 and other hrHPVs	ASC-US	LD	CST III
No 24	CIN3	HPV16 and other hrHPVs	ASC-US	NLD	CST IV
No 25	CIN1	HPV16 and other hrHPVs	NILM/LSIL	LD	CST III
No 26	CIN1	HPV16 and other hrHPVs	LSIL	LD	CST III
No 27	CIN1	HPV16 and other hrHPVs	ASC-US	NLD	CST IV
No 28	CIN1	HPV16 and other hrHPVs	LSIL	NLD	CST IV
No 29	CIN1	Other hrHPVs	LSIL	NLD	CST IV
No 30	CIN1	Other hrHPVs	LSIL	LD	CST I
No 31	CIN1	Other hrHPVs	ASC-US	NLD	CST IV
No 34	CIN1	Other hrHPVs	ASC-US	NLD	CST IV
No 37	CIN3	HPV16	HSIL	LD	CST III
No 39	CIN2	HPV16 and other hrHPVs	ASC-H	LD	CST III
No 40	CIN3	Other hrHPVs	LSIL	LD	CST III
No 41	CIN3	Other hrHPVs	ASC-H	NLD	CST IV
No 43	CIN2	Other hrHPVs	LSIL	LD	CST I
No 48	CIN3	HPV16 and other hrHPVs	LSIL	NLD	CST IV
* HPV detection by COBAS4800 and REBA
NA = Not applicable (Not enough nuclic acid)
