# Supplementary material for: Cervical Microbiome in Women Infected with HPV16 and High-Risk HPVs
Source: Int J Environ Res Public Health. 2022 Nov 9;19(22):14716. doi: 10.3390/ijerph192214716 (PMC9690271; doi:10.3390/ijerph192214716)
Supplement: Supplementary file 1 [file ijerph-19-14716-s001.zip › Table_S3.xlsx]

## Sheet: Supplementary Table S3
Table S3 The relative abundance of the selected bacteria taxa in cervical samples
Genus/Species	Mean±SD of relative abundance (Mann-Whitney test)
	LD CIN1 HPV Neg vs	LD CIN1 HPV Neg vs	LD CIN1 vs	NLD CIN1 HPV Neg vs	NLD CIN1 HPV Neg vs	NLD CIN1 vs	LD CIN1 HPV Neg vs	LD CIN1 vs	LD CIN2/3 vs
	LD CIN1	LD CIN2/3	LD CIN2/3	NLD CIN1	NLD CIN2/3	NLD CIN2/3	NLD CIN1 HPV Neg	NLD CIN1	NLD CIN2/3
Lactobacillus sp.	* 0.892±0.170 / 0.997±0.005	0.892±0.170 / 0.952±0.098	0.997±0.005 / 0.952±0.098	0.059±0.009 / 0.084±0.132	0.059±0.009 / 0.071±0.080	0.084±0.132 / 0.071±0.080	0.892±0.170 / 0.059±0.009	*** 0.997±0.005 / 0.084±0.132	*** 0.952±0.098 / 0.071±0.080
Lactobacillus iners	0.321±0.508 / 0.709±0.378	0.321±0.508 / 0.34±0.436	0.709±0.378 / 0.534±0.436	0.051±0.006 / 0.082±0.144	0.051±0.006 / 0.048±0.065	0.082±0.144 / 0.048±0.065	0.321±0.508 / 0.051±0.006	** 0.709±0.378 / 0.082±0.144	* 0.534±0.436 / 0.048±0.065
Lactobacillus ultunensis	0.066±0.055 / 0.015±0.010	0.066±0.055 / 0.025±0.026	0.015±0.010 / 0.025±0.026	0.001±0.0003 / 0.001±0.001	0.001±0.0003 / 0.001±0.0003	0.001±0.001 / 0.001±0.0003	0.066±0.055 / 0.001±0.0003	** 0.015±0.00 / 0.001±0.001	* 0.025±0.026 / 0.001±0.0003
Bombiscardovia coagulans			0.00±0.001 / 0.00±0.018	0.198±0.108 / 0.167±0.142	0.198±0.108 / 0.263±0.159	0.167±0.142 / 0.263±0.159		** 0.001±0.001 / 0.167±0.142	*** 0.010±0.018 / 0.263±0.159
Gardnerella sp.	0.00±0.003 / 0.002±0.003	0.010±0.003 / 0.010±0.018	0.002±0.003 / 0.010±0.018	0.290±0.237 / 0.422±0.071	0.290±0.237 / 0.300±0.184	0.422±0.171 / 0.300±0.184	0.010±0.003 / 0.290±0.237	*** 0.002±0.003 / 0.422±0.171	** 0.010±0.018 / 0.300±0.184
Dialister micraerophilus				0.003±0.001 / 0.003±0.004	0.003±0.001 / 0.003±0.003	0.003±004 / 0.003±0.003			0.002±0.0001 / 0.003±0.003
Megasphaera sp.				0.114±0.009 / 0.077±0.072	0.114±0.009 / 0.098±0.050	0.077±0.072 / 0.098±0.050			0.012±0.003 / 0.098±0.050
Olsenella sp.				0.003±0.003 / 0.0001±0.0007	0.003±0.003 / 0.0003±0.0003	0.0001±0.0007 / 0.0003±0.0003
Parvimonas micra				0.002±0.001 / 0.001±0.001	0.002±0.001 / 0.002±0.001	0.001±0.001 / 0.002±0.001
Parvimonas sp.				0.0004±0.0004 / 0.0001±0.001	0.0004±0.0004 / 0.001±0.001	0.0004±0.001 / 0.001±0.001
Prevotella amnii				0.053±0.033 / 0.013±0.025	0.053±0.033 / 0.057±0.048	0.013±0.025 / 0.057±0.048			0.009±0.002 / 0.057±0.048
Prevotella sp.				0.107±0.107 / 0.066±0.054	0.107±0.107 / 0.083±0.101	0.066±0.054 / 0.083±0.101			0.009±0.002 / 0.083±0.101
Sneathia sanguinegens				0.63±0.004 / 0.080±0.110	0.063±0.084 / 0.013±0.006	0.080±0.110 / 0.013±0.006			0.0069±0.004 / 0.013±0.006
		Significantly Higher
		Significantly Lower
		No data (N<=1)
		* p<0.05
		** p<0.01
		*** p<0.001
