# Supplementary material for: Cervical Microbiome in Women Infected with HPV16 and High-Risk HPVs
Source: Int J Environ Res Public Health. 2022 Nov 9;19(22):14716. doi: 10.3390/ijerph192214716 (PMC9690271; doi:10.3390/ijerph192214716)
Supplement: Supplementary file 1 [file ijerph-19-14716-s001.zip › Table_S4.xlsx]

## Sheet: Supplementary Table S4
Table S4 The ubiquity (%) of the selected bacteria taxa in cervical samples
Genus/Species	Mean±SD of percent ubiquity among samples (Chi-Square test)
	LD CIN1 HPV Neg vs	LD CIN1 HPV Neg vs	LD CIN1 vs	NLD CIN1 HPV Neg vs	NLD CIN1 HPV Neg vs	NLD CIN1 vs	LD CIN1 HPV Neg vs	LD CIN1 vs	LD CIN2/3 vs
	LD CIN1	LD CIN2/3	LD CIN2/3	NLD CIN1	NLD CIN2/3	NLD CIN2/3	NLD CIN1 HPV Neg	NLD CIN1	NLD CIN2/3
Lactobacillus sp.				*** 100 / 78	*** 100 / 67	78 / 67		*** 100 / 78	*** 100 / 67
Lactobacillus iners				*** 100 /56	*** 100 /56	56 / 56		*** 100 / 56	*** 100/ 56
Lactobacillus ultunensis				*** 100 / 33	*** 100 / 22	33 / 22		*** 100 / 33	*** 100 / 22
Bombiscardovia coagulans	** 33 / 46	*** 33 / 64	46 / 64	*** 100 / 78	*** 100 / 89	* 78 / 89	*** 33 / 100	*** 46 / 78	*** 64 / 89
Gardnerella sp.	67 / 69	67 / 64	69 / 64	*** 100 / 89		** 89 / 100	*** 67 / 100	*** 69 / 89	*** 64 / 100
Dialister micraerophilus	** 0 / 8	*** 0 / 18	* 8 / 18	*** 100 / 67	*** 100 / 78	67 / 78	*** 0 / 100	*** 8 / 67	*** 18 / 78
Megasphaera sp.		*** 0 / 18	*** 0 / 18	*** 100 / 56	*** 100 / 78	*** 56 / 78	*** 0 / 100	*** 0 / 56	*** 18 / 78
Olsenella sp.				*** 100 / 44	*** 100 / 33	44 / 33	*** 0 / 100	*** 0 / 44	*** 0 / 33
Parvimonas micra				*** 100 / 44	*** 100 / 33	44 / 33	*** 0 / 100	*** 0 / 44	*** 0 / 33
Parvimonas sp.				*** 100 / 44	*** 100 / 33	44 / 33	*** 0 / 100	*** 0 / 44	*** 0 / 33
Prevotella amnii	** 0 / 18	*** 0 / 18	* 8 / 18	*** 100 / 56	*** 100 / 67	56 / 67	*** 0 / 100	*** 8 / 56	*** 18 / 67
Prevotella sp.	** 0 / 18	*** 0 / 18	* 8 / 18	*** 100 / 67	*** 100 / 89	*** 67 / 89	*** 0 / 100	*** 8 / 67	*** 18 / 89
Sneathia sanguinegens		*** 0 / 18	*** 0 / 18	*** 100 / 44	*** 100 / 44	44 / 44	*** 0 / 100	*** 0 / 44	*** 0 / 44
		Significantly Higher
		Significantly Lower
		No data (equal value for Ubiquity)
		* p<0.05
		** p<0.01
		*** p<0.001
