# Supplementary material for: Cervical Microbiome in Women Infected with HPV16 and High-Risk HPVs
Source: Int J Environ Res Public Health. 2022 Nov 9;19(22):14716. doi: 10.3390/ijerph192214716 (PMC9690271; doi:10.3390/ijerph192214716)
Supplement: Supplementary file 1 [file ijerph-19-14716-s001.zip › Table_S5.xlsx]

## Sheet: Supplementary Table S5
Table S5 The abundance and ubiquity (%) of the fungal taxa in cervical samples
Genus/Species	Mean±SD of relative abundance (Mann-Whitney test)
	LD CIN1 HPV Neg vs	LD CIN1 HPV Neg vs	LD CIN1 vs	NLD CIN1 HPV Neg vs	NLD CIN1 HPV Neg vs	NLD CIN1 vs	LD CIN1 HPV Neg vs	LD CIN1 vs	LD CIN2/3 vs
	LD CIN1	LD CIN2/3	LD CIN2/3	NLD CIN1	NLD CIN2/3	NLD CIN2/3	NLD CIN1 HPV Neg	NLD CIN1	NLD CIN2/3
Candida albicans								0.780±0.249 / 0.830±0.240
Candida nivariensis
Densospora sp.
Saccharomyces cariocanus
	Mean±SD of percent ubiquity among samples (Chi-Square test)
Candida albicans	*** 0 / 23		*** 23 / 0	*** 0 / 22	*** 0 / 11	22 / 11.		23 / 22	*** 0 / 11
Candida nivariensis	*** 0 / 8		*** 8 / 0					*** 8 / 0
Densospora sp.	*** 0 / 15		*** 15 / 0	*** 0 / 11		*** 11 / 0		11 / .11
Saccharomyces cariocanus	** 0 / 8		** 8 / 0	*** 0 / 22		*** 22 / 0		*** 8 / 22
		Significantly Higher
		Significantly Lower
		No data (N<=1 for Abundance, equal value for Ubiquity)
	* p<0.05
	** p<0.01
	*** p<0.001
